# Supplementary material for: Asymptomatic dengue infection rate: A systematic literature review
Source: Heliyon. 2023 Sep 16;9(9):e20069. doi: 10.1016/j.heliyon.2023.e20069 (PMC10559824; doi:10.1016/j.heliyon.2023.e20069)
Supplement: Multimedia component 1 [file mmc1.xlsx]

## Sheet: All
N°	Study	Publication Year	Study Site	Visited country for travellers	Origin of travellers	Continent, Region	Design	Age	Term used	Definition of asymptomatic	Reclassified as	Diagnostic Test	Results A/I	Ratio A:S	Results % A/I	Results I/A	Results % I/A	Follow-up	Comments
1	Lyerla, R. et al. J. Travel Med. 7, 59–63 (2000).	2000	Caribbean	Caribbean island	US, France, Luxembourg	America, Carriebean	Travellers	Adults (>= 14 years)	Asymptomatic	No symptoms	No symptom (sero)	IgM/IgG ELISA, PRNT	0/22		0	NA	NA		Participants of a community-assistance program
2	CDC, MMWR Morb. Mortal. Wkly. Rep. 60, 914–917 (2011).	2011	US	Haiti	US	America, Carribean	Travellers	Adults	Asymptomatic	No dengue-like illness as WHO 2009 criteria	Subclinical	RT-PCR, IgM ELISA	0/7		0	NA	NA	Follow-up 2 weeks (first blood sample <8days of return home, second >= 14 days after the first one	21 missionaires tested, 7 RT-PCR +, all symptomatic compatible with WHO criteria. No IgM detected.
3	Likosky, W. H. et al. Am. J. Epidemiol. 97, 264–275 (1973).	1973	Puerto Rico	NA	NA	Latin America	Serosurvey	Both	Inapparent	No dengue-like illness	Subclinical	HI titersx4	63/148		0.43	NA	NA	During outbreak (1969). 2 blood specimens collected. Houses visited each week	There was a lower frequency of most symptoms in the 0-5 age group
4	Anders, K. L. et al PLoS Negl. Trop. Dis. 9, (2015).	2015	Vietnam	NA	NA	South-East Asia	Cluster	Both	Inapparent	No fever	Subclinical	IgM/IgG ELISA	104/113		0.92	NA	NA	14 days	IgM/IgG seroconversion and no fever reported during 14 days follow-up
5	Neff, J. M. et al. Am. J. Epidemiol. 86, 162–184 (1967).	1967	Puerto Rico	NA	NA	Latin America	Serosurvey	Both	Inapparent	No dengue-like illness	Subclinical	HI titers x4	4/25		0.16	NA	NA	Pre and post epidemic sample (in September and November 1963), visited every 2 weeks for follow-up	It was evident that the symptomatology of the illness was reasonably distinctive, and that the rate of inapparent or missed infections was low. During outbreak, before endemicity. Close surveillance of symptoms
6	Yoon, I.-K. et al. J. Infect. Dis. 206, 389–398 (2012). Yoon, I.-K. et al. Am. J. Trop. Med. Hyg. 89, 1081–1087 (2013). Mammen, M. P. et al. PLoS Med. 5, (2008).	2008	Thailand	NA	NA	South-East Asia	Cluster	Children	Asymptomatic/ Inapparent		No symptoms (virus and sero)	RT-PCR, IgM/IgG ELISA	24/119		0.2	NA	NA		2/24 PCR+
7	Beckett, C. G. et al. Am. J. Trop. Med. Hyg. 72, 777–782 (2005).	2005	Indonesia	NA	NA	South-East Asia	Cluster	Both	Asymptomatic	No fever	Subclinical	HI titersx4, RT-PCR	8/17		0.47	NA	NA	14 days	2/8 PCR+
8	Reyes, M. et al. Am. J. Trop. Med. Hyg. 83, 683–689 (2010).	2010	Nicaragua	NA	NA	Latin America	Cluster	Both	Asymptomatic	No fever and no other symptoms	No symptoms (virus and sero)	IgM/IgG ELISA, HI titersx4, RT-PCR	5/12		0.42	NA	NA		2/5 PCR+
9	Ly, S. et al. Emerg. Infect. Dis. 25, 1354–1362 (2019). Duong, V. et al. Proc. Natl. Acad. Sci. 112, 14688–14693 (2015).	2019	Cambodia	NA	NA	South-East Asia	Cluster	Children	Asymptomatic	No symptoms	No symptoms (virus)	RT-PCR	26/346		0.075	NA	NA
10	Dussart, P. et al. PLoS Negl. Trop. Dis. 6, (2012).	2012	Cambodia, Vietnam, Brazil, Guyane	NA	NA	South-East Asa, Latin America	Cluster	Both	Inapparent	No fever	Subclinical	RT-PCR	29/101		0.29	NA	NA	7 days	no fever during 7 days follow-up
11	Stewart-Ibarra, A. M. et al. Am. J. Trop. Med. Hyg. 98, 1444–1459 (2018).	2018	Ecuador	NA	NA	Latin America	Cluster	Both	Inapparent	No symptom within the last 7 days	No symptoms (virus)	RT-PCR, NS1	16/50		0.32	NA	NA
12	Vikram, K. et al. Acta Trop. 153, 21–27 (2016).	2016	India	NA	NA	South Asia	Cluster	Both	Asymptomatic	No WHO 2009 dengue definition	Subclinical	RDT NS1,IgM/IgG	142/226		0.63	NA	NA
13	Martínez-Vega, R. A. et al. PLoS Negl. Trop. Dis. 9, (2015).	2015	Mexico	NA	NA	Latin America	Cluster	Both	Asymptomatic	No fever	Subclinical	IgM/IgG ELISA seronconversion or ab titers x4	151/253		0.6	NA	NA	2 visits, baseline and after 3 months, phone call each month	positive if IgM or IgG positive in paired sera
14	Wang, T. et al.PLoS Negl. Trop. Dis. 9, (2015).	2015	China	NA	NA	East Asia	Cluster	Both	Inapparent	During outbreake: No fever during the previous 30 days and IgM pos; After outbreak: no recall of febrile illness during the outbreak and IgG pos	Subclinical	IgM/igG ELISA	28/41		0.68	NA	NA		retrospective, memory bias, only 1 IgM or IgG
15	Burke, D. S. et al. Am. J. Trop. Med. Hyg. 38, 172–180 (1988).	1988	Thailand	NA	NA	South-East Asia	Cohort	Children	Inapparent	No absence from school for >=2days	Unapparent	HI titers x4	90/103		0.87	NA	NA	Surveillance of school absenteism
16	Pengsaa, K.et al. Pediatr. Infect. Dis. J. 30, 897–900 (2011).	2011	Thailand	NA	NA	South-East Asia	Cohort	Children	Inapparent	No fever	Subclinical	PRNTx4		6:2	0.75	NA	NA	Follow-up visits at 3,6,9,12,18 and 24 months of age	Infant, 97% of Thai mothers had neutralizing antibody to at least one dengue serotype About 2/3 of the children with inapparent dengue infection had a history of respiratory-tract infection.
17	Kosasih, H. et al. PLoS Negl. Trop. Dis. 10, (2016). Porter, K. R. et al. Am. J. Trop. Med. Hyg. 72, 60–66 (2005).	2005	Indonesia	NA	NA	South-East Asia	Cohort	Adults	Asymptomatic	Not absent of work due to fever	Unapparent	HI titersx4		2.6:1	0.72	NA	NA	Blood collected every 3-4 months and questionnaires	absence of work, male working in textile factory
18	Alera, M. T. et al. PLoS Negl. Trop. Dis. 10, (2016).	2016	Philippines	NA	NA	South-East Asia	Cohort	Both	Subclinical	No fever>38°C	Subclinical	HI titersx4	61/77		0.79	NA	NA	Blood sample colleted annually, surveillance once a week by phone call or text messages to detect fever >38
19	Chau, T. N. B. et al. J. Infect. Dis. 200, 1893–1900 (2009).	2009	Vietnam	NA	NA	South-East Asia	Cohort	Children	Subclinical/Inapparent	No fever	Subclinical	IgM/IgG ELISA	9/10		0.9	NA	NA	Study visits every 3 months or phone calls	infants
20	Tien, N. T. K. et al. R. Soc. Trop. Med. Hyg. 104, 592–600 (2010).	2010	Vietnam	NA	NA	South-East Asia	Cohort	Children	Subclinical/Asymptomatic	No fever>=38 for >= 2 days	Subclinical	IgG ELISA	764/953	3:1 - 6:1	0.8	NA	NA		absence of school
21	Olkowski, S. et al. J. Infect. Dis. 208, 1026–1033 (2013).	2013	Peru	NA	NA	Latin America	Cohort	Both	Inapparent	No dengue-like illness	Subclinical	IgM/IgG ELISA, PRNT	640/691 (DEN3); 1434/1595 (DEN4)		90-93%	NA	NA	Home visit 3 times per week to inquire about febrile illness consistent with dengue	inapparent in post secondary infections
22	Rios, I. et al. Am. J. Trop. Med. Hyg. 34, 625–632 (1985).	1985	Puerto Rico	NA	NA	Latin America	Serosurvey	Both	Asymptomatic	No fever + rate of fever in the non-infected subset	Subclinical	HI titersx4	25/56		0.45	NA	NA	2 samples collections at 4 months of interval	Estimated value of 64% by subtracting fever rate in non infected subset
23	Honório, N. A. et al.PLoS Negl. Trop. Dis. 3, (2009).	2009	Brazil	NA	NA	Latin America	Serosurvey	Both	Asymptomatic	No dengue-like illness (fever + 2symptoms)	Subclinical	IgM/IgG ELISA	23/33		0.7	NA	NA	No follow-up, based on one IgM results
24	Vasconcelos, P. F. et al. Rev. Saude Publica 32, 447–454 (1998).	1998	Brazil	NA	NA	Latin America	Serosurvey	NA	Asymptomatic	No symptom reported	Subclinical	HI	243/588		0.41	NA	NA	No follow-up, only one time point blood sample and questionnaire
25	McBride, W. J., et al. Epidemiol. Infect. 121, 151–156 (1998).	1998	Australia	NA	NA	Oceania	Serosurvey	Adults (>14)	Subclinical	No recall of symptoms of dengue and presence of neutralizing ab	Subclinical	HI, IgG ELISA, PRNT	16/139		0.115	NA	NA		mainly adult, not endemic, outbreak 2 years before
26	Morier, L. et al. Am. J. Trop. Med. Hyg. 42, 179–184 (1990).	1990	Cuba	NA	NA	Latin America	Serosurvey	Both	Subclinical	No history of dengue-like illness	Subclinical	PRNT	167/219		0.76	NA	NA	No follow-up, 2 years after an outbreak	White 72%, Black 88%
27	Yap, G., et al. Am. J. Trop. Med. Hyg. 88, 1065–1069 (2013).	2013	Singapore	NA	NA	South-East Asia	Serosurvey	Both	Inapparent	No recollection of symptoms in the previous 3 months	Subclinical	IgM/IgG ELISA	NA		0.78	NA	NA	No follow-up	Based on 1 IgM ELISA and recall of symptoms
28	Yeh, W.-T. et al.FEMS Immunol. Med. Microbiol. 48, 84–90 (2006).	2006	Taiwan	NA	NA	East Asia	Serosurvey	Adults	Subclinical	Subclinical primary infection: no prior dengue infection recalled and confirmed secondary infection	Subclinical	IgG ELISA	43/55		0.78	NA	NA		Hospitalised secondary dengue confirmed patients
29	Méndez, F. et al.Am. J. Trop. Med. Hyg. 74, 678–683 (2006).	2006	Colombia	NA	NA	Latin America	Serosurvey	Children	Asymptomatic	No fever and viral isolation+	Subclinical	Viral isolation	185/215		0.86	NA	NA	6 visits (one every 3 months)	Most of the case, no IgM and when IgM present, fever also described, suggesting that most of the infections are not primary
30	Baaten, G. G. G. et al. Emerg. Infect. Dis. 17, 821–828 (2011).	2011	Netherlands	Endemic countries of dengue	Netherlands	NA	Travellers	Adults	Asymptomatic/Unapparent	No dengue-like illness (may have no symptoms or others symtoms)	Subclinical	IgM/IgG ELISA	9/14	1.8:1	0.64	NA	NA		No symptoms: 3/14 (21%), seronconversion IgM may be aspecific
31	Cobelens, F. G. J. et al.Trop. Med. Int. Health 7, 331–338 (2002).	2002	Netherlands	Endemic countries of dengue	Netherlands	NA	Travellers	Adults	Subclinical	No dengue-like illness (fever>24h with headache, mylagia, arthroalgia or rash)	Subclinical	IgM/IgG ELISA		3.3:1	0.77	NA	NA	Sera collected before and after travel
32	Potasman, I., et al.Emerg. Infect. Dis. 5, 824–827 (1999).	1999	Israel	Tropical countries	Israel	NA	Travellers	Adults	Asymptomatic	No dengue-like illness (CDC criteria)	Subclinical	IgM/IgG ELISA	3/7		0.42	NA	NA		average length stay abroad 6 months, thus possible and second serum sample ws taken 1 to 4 months after returning thus possible memory bias
33	Ratnam, I. et al. Eur. J. Clin. Microbiol. Infect. Dis. 31, 1203–1210 (2012).	2012	Australia	Asia	Australia	Asia	Travellers	Adults (>=16)	Subclinical	No dengue-like illness	Subclinical	IgG ELISA	4/4		1	NA	NA		All four seroconverting travellers reported illnesses during travel that were not characteristic of dengue illnesses and therefore, have been categorised as having asymptoamtic dengue infections
34	Seet, R. C. S.,et al., J. Clin. Virol. 33, 336–340 (2005).	2005	Singapore	Singapore	China	South-East Asia	Travellers	Adults	Asymptomatic	No fever in the previous months	Subclinical	Serology	3/27		0.11	NA	NA	No follow-up, retrospective	Chinese migrants workers in a construction site. 27/274 has serological evidence of acute primary dengue infection. 24/27 had experienced a febrile illness in the previous months.
35	Halstead, S. B.,et al. Am. J. Trop. Med. Hyg. 18, 1022–1033 (1969).	1969	Thailand	Thailand	US, Australia	South-East Asia	Travellers	Both	Not overt infection	Not overt disease	Subclinical	Serology	NA		0	NA	NA	No follow-up, retrospective	Foreign white male residents. Nearly every man with serologic evidence of rencent infection had overt disease. Primary dengue infection in American children were non-dengue-like.
36	Hayes, C. G. et al. Am. J. Trop. Med. Hyg. 53, 89–94 (1995).	1995	Somalia	Somalia	US	Horn of Africa	Travellers	Adults	Asymptomatic	No symptoms history	Subclinical	IgM ELISA	7/44		0.16	NA	NA	No follow-up, retrospective	US troops
37	Rodrigues, E. M. S. et al. Rev. Saúde Pública 36, 160–165 (2002).	2002	Brazil	NA	NA	Latin America	Serosurvey	Adults (>=14)	Asymptomatic	No physical complaint	Subclinical	IgM/IgG ELISA	14/42		0.33	NA	NA	No follow-up, only one IgM
38	da Cunha, R. V. et al.Rev. Inst. Med. Trop. Sao Paulo 37, 517–521 (1995).	1995	Brazil	NA	NA	Latin America	Serosurvey	Children	Asymptomatic and oligosymptomatic	No previous history of dengue reported by the parents and HI+	Unapparent	HI	160/277		0.58	NA	NA		160 IgG+ with no history/277 IgG+ wiht data on history of dengue
39	Endy, T. P. et al. Am. J. Epidemiol. 156, 40–51 (2002). Endy, T. P. et al. Am. J. Epidemiol. 156, 52–59 (2002). Endy, T. P. et al. PLoS Negl. Trop. Dis. 5, (2011). Anderson, K. B. et al. J. Infect. Dis. 209, 360–368 (2014).	2002	Thailand	NA	NA	South-East Asia	Cohort	Children	Inapparent	Illness not associated with a visit to a health care provider or an absence form school	Unapparent	HI titers x4	406/615		0.66	NA	NA	Surveillance of school absenteism or hospital admissions	only secondary infections
40	Balmaseda, A. et al. Trop. Med. Int. Health 11, 935–942 (2006).	2006	Nicaragua	NA	NA	Latin America	Cohort	Children	Asymptomatic	No absence from school	Unapparent	HI titersx5		13:1 in 2002; 6:1 in 2003	85-92%	NA	NA	Visit after 3 days of fever in case of school absenteism	absence of school
41	Gordon, A. et al. PLoS Negl. Trop. Dis. 7, (2013). Balmaseda, A. et al. J. Infect. Dis. 201, 5–14 (2010).	2010	Nicaragua	NA	NA	Latin America	Cohort	Children	Inapparent	Not presented to the Health Center with acute dengue virus illness	Unapparent	Total antibodies Inhibition ELISA titersx4		3:1 -18:1	60-95%	NA	NA	Blood sample collected annually	surveillance at the study health center
42	Capeding, R. Z. et al. Am. J. Trop. Med. Hyg. 82, 330–336 (2010).	2010	Philippines	NA	NA	South-East Asia	Cohort	Children	Inapparent	Not presented to the health center for fever	Unapparent	HI titersx4		6:1	0.85	NA	NA		infants, subset of 250 for evaluation of inapparent infections
43	Argüello, D. F. et al. Am. J. Trop. Med. Hyg. 92, 486–491 (2015).	2015	Puerto Rico	NA	NA	Latin America	Cohort	Children	Inapparent	Not captured by passive surveillance at municipios and hospital records	Unapparent	IgG ELISA	10/19	1.6:1	0.61	NA	NA	IgG beginning and end of the study; passive surveillance at the municipios, hospital records and phone at 6 and 12 months	adolescents
44	Morrison, A. C. et al. PLoS Negl. Trop. Dis. 4, (2010).	2010	Peru	NA	NA	Latin America	Cohort	Both	Asymptomatic	No absence from school	Unapparent	PRNT		1:1-5.3:1	50-84%	NA	NA		school-based absenteism surveillance for active febrile illness
45	Tissera, H. et al. Am. J. Trop. Med. Hyg. 91, 132–137 (2014).	2014	Sri Lanka	NA	NA	South-East Asia	Cohort	Children	Inapparent	No reported fever>=38	Unapparent	IgG ELISA	40/67		0.6	NA	NA	Blood samples beginning and end of the year	based on reported fever, no active surveillance
46	Rigau-Perez, J. G., et al.Am. J. Trop. Med. Hyg. 52, 496–502 (1995).	1995	Puerto Rico	NA	NA	Latin America	Serosurvey	Both	Inapparent	Diagnosed dengue infection	Unapparent	IgM/IgG ELISA	28/59		0.53	NA	NA	No follow-up, one sample and one-time point questionnaire. 80% of persons never infected with dengue reported fever in the period covered by the study. Issue due to the definition of dengue increase the proportion of inapparent cases.	Presence of anti-dengue antibody in 84%
47	Guzmán, M. G. et al.Am. J. Epidemiol. 152, 793–799 (2000).	2000	Cuba	NA	NA	Latin America	Serosurvey	Both	Not overt infection	No death, DHF, DSS or dengue fever declared	Unapparent	IgM ELISA, PRNT	NA		0.97	NA	NA		estimation on general population based on surveillance data on how many death/DHF/DSS/Dengue fever declared (=overt infection) and compared with the prevalence of neutralizing antibody found in the survey.
48	Vanwambeke, S. O. et al. Int. J. Health Geogr. 5, 5 (2006).	2006	Thailand	NA	NA	South-East Asia	Serosurvey	Adults	Asymptomatic	Proportion of IgM seroconversion compared to cases registered in public health system	Unapparent	IgM ELISA	NA		~82%	NA	NA		IgM seroconversion. 65-99.7%
49	Yew, Y. W. et al. Ann. Acad. Med. Singapore 38, 667–675 (2009).	2009	Singapore	NA	NA	South-East Asia	Serosurvey	Adults	Asymptomatic	Not reported to health authority	Unapparent	IgM/IgG ELISA		23:1	0.96	NA	NA	No follow-up	Based on cases notified during the period of the survey, it was estimated that for every 23 individuals only 1 was reported to health authority
50	Castro-Bonilla, L. et al. Am. J. Trop. Med. Hyg. 99, 1422–1429 (2018).	2018	Colombia	NA	NA	Latin America	Cohort	Children	Asymptomatic	Healthy children with PCR+	NA		NA	NA	NA		0.127		KAP study
51	C B Coelho, I. et al. Am. J. Trop. Med. Hyg. 103, 100–111 (2020).	2020	Brazil	NA	NA	Latin America	Cohort	Children	Inapparent	No fever>=2days	NA	IgG ELISA	NA	NA	NA		5-20%		school-based absenteism suveillance; only primary inapparent infections assessed, based on IgG seroconversion. Primary inapparent dengue infection in dengue-naive children.
52	Rafique, I. et al. Asian Pac. J. Trop. Med. 10, 1002–1006 (2017).	2017	Pakistan	NA	NA	South Asia	Serosurvey	Adults	Asymptomatic	No previous history of dengue and IgG+	NA	IgG ELISA	NA	NA	NA		0.32	No follow-up (retrospective)	Only adult with no history of any past dengue were included
53	Mohsin, S. N.,et al. Epidemiol. Infect. 144, 2276–2282 (2016).	2016	Pakistan	NA	NA	South Asia	Serosurvey	Children	Asymptomatic	No previous history of dengue and IgG+	NA	IgG ELISA	NA	NA	NA		0.25	No follow-up (retrospective)	Only children with no history of dengue were tested
54	Jamjoom, G. A., et al. Virol. Res. Treat. 7, 1–7 (2016).	2016	Saudi Arabia	NA	NA	Asia, Middle East	Serosurvey	Adults	Asymptomatic	No previous history of dengue and IgG+	NA	IgG ELISA	NA	NA	NA		0.48	No follow-up (retrospective)	Only adult with no history of any past dengue were included. Infection largely remained asymptomatic or was only associated with minor illness for which patients did not seek treatment.
55	Iturrino-Monge, R. et al.Salud Publica Pan Am. J. Public Health 20, 39–43 (2006).	2006	Costa Rica	NA	NA	Latin America	Serosurvey	Children	Asymptomatic	No previous history of dengue and IgG+	NA	IgG ELISA	NA	NA	NA		0.37	No follow-up (retrospective)	Only children with no previous history of dengue included.
56	Ferri, C. A. et al.Microbes Infect. 21, 184–187 (2019).	2019	Argentina	NA	NA	Latin America	Serosurvey	Adults	Asymptomatic	No history of dengue-like illness since the outbreak during the year before and IgG+	NA	IgG ELISA	NA	NA	NA		0.07		Only adults with no history of dengue included. Outbreak the year before, less memory biais
57	Pereira, A. C. T. da C. et al.Immunogenetics 70, 355–362 (2018).	2018	Brazil	NA	NA	Latin America	Serosurvey	Adults	Asymptomatic	No previous history of dengue-like illness	NA	IgM/IgG RDT	NA	NA	NA		0.17		Participants with previous history of dengue were excluded
58	Ashshi, A. M. et al.Virol. Res. Treat. 8, 1–5 (2017). Ashshi, A. M. Virol. J. 14, 107 (2017).	2017	Saudi Arabia	NA	NA	Asia, Middle East	Blood donors	Adults	Asymptomatic	Eligible for blood donation: no history of fever in the preceding 3 weeks or any oter sign of dengue according to WHO definition.	NA	RT-PCR	NA	NA	NA	50/910	0.055	No follow-up: not known if the participants have developed any symptoms in the following days	Only male
59	Tsai, J.-J., et al.,PloS One 13, e0205248 (2018).	2018	Taiwan	NA	NA	East Asia	Blood donors	Adults	Asymptomatic	Eligible for blood donation.	NA	RT-PCR	NA	NA	NA	1/8000	0.00013	No follow-up. But the recipient of the positive blood did not develop any dengue symptom.	65% male. During an oubreak.
60	Mohammed, H. et al.Transfusion (Paris) 48, 1348–1354 (2008).	2008	Puerto Rico	NA	NA	Latin America	Blood donors	Adults	Asymptomatic	No clear definition. Eligible for blood donation.	NA	TMA (Transciption-mediated amplification)	NA	NA	NA	12/16521	0.0007	No follow-up. Deidentified data used.	65% male.
61	Harif, N. F., et al., Asian J. Transfus. Sci. 8, 64 (2014).	2014	Malaysia	NA	NA	South-East Asia	Blood donors	Adults	NA	No clear definition. Eligible for blood donation.	NA	IgM ELISA	NA	NA	NA	15/360 (IgM+)	0.04	No follow-up.	No PCR only IgM.
62	Dias, L. L. et al. Transfusion (Paris) 52, 1667–1671 (2012).	2012	Brazil	NA	NA	Latin America	Blood donors	Adults	Asymptomatic	Eligible for blood donation	NA	RT-PCR	NA	NA	NA	2/500	0.004	No follow-up.	During outbreak
63	Ribas-Silva, R. C. & Eid, A. A.Rev. Bras. Hematol. E Hemoter. 34, 193–195 (2012).	2012	Brazil	NA	NA	Latin America	Blood donors	Adults	NA	Eligible for blood donation.	NA	IgM/IgG RDT	NA	NA	NA	0/213 (IgM)	0	No follow-up.	3/213 IgG +
64	Slavov, S. N. et al.Transfus. Med. Oxf. Engl. 28, 465–467 (2018).	2018	Brazil	NA	NA	Latin America	Blood donors	Adults	Asymptomatic	Eligible for blood donation. No symptoms in the previous 30 days (fever, spots on the skin, pain in the body or joints, headache, coughing, vomiting, red eyes)	NA	RT-PCR	NA	NA	NA	1/631	0.002	No follow-up.
65	Slavov, S. N. et al.PloS One 14, e0213793 (2019).	2019	Brazil	NA	NA	Latin America	Blood donors	Adults	Asymptomatic	Eligible for blood donation.	NA	NS1, RT-PCR, IgM/IgG ELSIA	NA	NA	NA	0/475 NS1 and PCR	0	No follow-up.	6.75% IgM+ considered as asymptomatic infections.
66	Sabino, E. C. et al. J. Infect. Dis. 213, 694–702 (2016). Busch, M. P. et al. J. Infect. Dis. 214, 49–54 (2016).	2016	Brazil	NA	NA	Latin America	Blood donors	Adults	Asymptomatic	Eligible for blood donation.	NA	TMA (Transciption-mediated amplification)	NA	NA	NA	42/6536	0.007	No follow-up of donors, follow-up of recipients.	During outbreak.
67	Linnen, J. M. et al.Transfusion (Paris) 48, 1355–1362 (2008).	2008	Honduras, Brazil, Australia	NA	NA	Latin America and Australia	Blood donors	Adults	Asymptomatic	Eligible for blood donation.	NA	RT-PCR	NA	NA	NA	8/2994 (Honduras), 2/4858 (Brazil), 0 (Autralia)	0.3% (Honduras), 0.04% (Brazil), 0% (Australia)	No follow-up.
68	Rooks, K. et al. J. Blood Transfus. 2016, (2016).	2016	Australia	NA	NA	Oceania	Blood donors	Adults	Asymptomatic /Early infections	Eligible for blood donation.	NA	TMA (Transciption-mediated amplification)	NA	NA	NA	0/6491	0	No follow-up.	During outbreak. Samples stored at -20°C until testing.
69	Mangwana, S. Asian J. Transfus. Sci. 9, 177–180 (2015).	2015	Northern India	NA	NA	South Asia	Blood donors	Adults	Asymptomatic	Eligible for blood donation.	NA	NS1	NA	NA	NA	0/1709	0	No follow-up.	Majority male. During outbreak.
70	Jain, A., et al.,Trop. Doct. 49, 212–215 (2019).	2019	Norhtern India	NA	NA	South Asia	Blood donors	Adults	NA	Eligible for blood donation. No symptoms of dengue in the previous 6 months.	NA	NS1 RDT	NA	NA	NA	2/369	0.0054	No follow-up.	During outbreak.
71	Kulkarni, R., et al.,Transfusion (Paris) 59, 458–462 (2019).	2019	Western India	NA	NA	South Asia	Blood donors	Adults	Asymptomatic/subclinical	Eligible for blood donation. History of confirmed dengue in the past 6 months excluded.	NA	RT-PCR, NS1	NA	NA	NA	0/520 PCR, 3/520 NS1	0% PCR, 0.57% NS1	No follow-up.
72	Liao, Q. et al. J. Med. Virol. 89, 2037–2040 (2017).	2017	China	NA	NA	East Asia	Blood donors	Adults	Asymptomatic	Eligible for blood donation.	NA	RT-PCR	NA	NA	NA	2/3000	0.0007	No follow-up.	During outbreak.
73	Zeng, P., et al.,Transfus. Med. Oxf. Engl. 28, 468–469 (2018).	2018	China	NA	NA	East Asia	Blood donors	Adults	Asymptomatic	Eligible for blood donation.	NA	RT-PCR	NA	NA	NA	0/819	0	No follow-up.	Post outbreak. 3/819 (0.4%) IgM+; 34/819 (4%) IgG +
74	Matangkasombut, P. et al., Int.J. Inf.Dis.,101,90-97, (2020)	2020	Thailand	NA	NA	South-East Asia	Cluster	Both	Asymptomatic	No symptoms	No symptom	RT-PCR	13/175		0.074	NA	NA	Follow-up 2 weeks
	A= Asymptomatic; I= Dengue infection; S= Symptomatic
	Results A/I = number asympomatic / number infected; Ratio A:S = ratio asymptomatic : symptomatic; Results I/A = number infection / number asymptomatic
	NA = Not applicable
